# Supplementary material for: H9 Consensus Hemagglutinin Subunit Vaccine with Adjuvants Induces Robust Mucosal and Systemic Immune Responses in Mice by Intranasal Administration
Source: Microorganisms. 2024 Nov 12;12(11):2294. doi: 10.3390/microorganisms12112294 (PMC11596065; doi:10.3390/microorganisms12112294)
Supplement: Supplementary file 1 [file microorganisms-12-02294-s001.zip]

Archive with 1 entries (1 files):
- microorganisms-3277010-supplementary.pdf
